# Supplementary material for: Synthetic Thermo-Responsive Terpolymers as Tunable Scaffolds for Cell Culture Applications
Source: Polymers (Basel). 2022 Oct 17;14(20):4379. doi: 10.3390/polym14204379 (PMC9611013; doi:10.3390/polym14204379)
Supplement: Supplementary file 1 [file polymers-14-04379-s001.zip]

Archive with 1 entries (1 files):
- polymers-1924637-supplementary.pdf
